# Supplementary material for: Genetic dissection of the fatty liver QTL Fl1sa by using congenic mice and identification of candidate genes in the liver and epididymal fat
Source: BMC Genet. 2016 Nov 17;17:145. doi: 10.1186/s12863-016-0453-7 (PMC5114839; doi:10.1186/s12863-016-0453-7)
Supplement: Additional file 2: — Expression profiles of all genes in R2 and R3 regions. (XLSX 43 kb) [file 12863_2016_453_MOESM2_ESM.xlsx]

## Sheet: All genes_chr12
Additional file 2
Expression profiles of all genes in R2 and R3 regions.
Probe Set ID	A/J_Signal	A/J-12SM_Signal	A/J-12SM_ Signal Log Ratio	A/J-12SM/A/J Signal Ratioa	Symbol	Chromosome	Regionb	Position (bp)	Gene Accession
17273580	48.883	49.6656	0.0229	1.016	1700012B15Rik	chr12	R2	3235791	ENSMUST00000049684
17279737	803.267	832.919	0.0523	1.037	Rab10	chr12	R2	3247428	NM_016676
17279746	8.0258	7.0889	-0.1791	0.883	Gm26520	chr12	R2	3343816	ENSMUST00000180719
17273591	38.292	41.1589	0.1042	1.075	Kif3c	chr12	R2	3365132	NM_008445
17279749	70.7457	67.825	-0.0608	0.959	1110002L01Rik	chr12	R2	3403883	ENSMUST00000095903
17273604	220.895	205.261	-0.1059	0.929	Asxl2	chr12	R2	3426857	ENSMUST00000092003
17273620	56.9369	48.4817	-0.2319	0.851	Dtnb	chr12	R2	3572381	NM_001162465
17279755	4.9005	5.2147	0.0897	1.064	Gm20448	chr12	R2	3752543	ENSMUST00000173847
17273652	141.035	127.675	-0.1436	0.905	Dnmt3a	chr12	R2	3803312	NM_001271753
17279759	88.8566	57.0179	-0.6401	0.642	Dnmt3aos	chr12	R2	3859293	NR_045884
17273694	14.1126	14.3416	0.0232	1.016	Pomc	chr12	R2	3954951	NM_001278581
17279764	59.8363	52.1299	-0.1989	0.871	Efr3b	chr12	R2	3962554	NM_001082483
17273700	49.1984	43.4401	-0.1796	0.883	Dnajc27	chr12	R2	4082574	NM_153082
17273714	160.908	173.339	0.1074	1.077	Adcy3	chr12	R2	4133104	NM_001159536
17279789	50.4809	50.8154	0.0095	1.007	Cenpo	chr12	R2	4196004	NM_134046
17273743	47.1253	45.9821	-0.0354	0.976	Ptrhd1	chr12	R2	4234027	NM_001204912
17279805	389.708	456.258	0.2275	1.171	Ncoa1	chr12	R2	4247362	NM_010881
17273747	6.5516	7.5512	0.2049	1.153	Gm23756	chr12	R2	4347647	ENSMUST00000157582
17273749	21.8351	19.6465	-0.1524	0.9	Gm22343	chr12	R2	4394482	ENSMUST00000122648
17279830	26.3794	17.8927	-0.56	0.678	---	chr12	R2	4475385	---
17279833	36.8469	55.0405	0.5789	1.494	Gm3625	chr12	R2	4592826	ENSMUST00000170816
17273751	294.776	330.234	0.1639	1.12	Itsn2	chr12	R2	4593008	NM_001198968
17279835	452.444	433.307	-0.0624	0.958	Gm17541	chr12	R2	4689402	ENSMUST00000080062
17279837	9.1591	9.8592	0.1063	1.076	Fam228a	chr12	R2	4713670	NM_029107
17279849	9.1673	10.3877	0.1803	1.133	Fam228b	chr12	R2	4746216	NM_175431
17273796	2.7343	2.424	-0.1737	0.887	Gm23676	chr12	R2	4749752	ENSMUST00000157314
17273798	33.4852	17.5732	-0.9301	0.525	Pfn4	chr12	R2	4769295	NM_028376
17273804	673.713	478.602	-0.4933	0.71	Gm6682	chr12	R2	4782170	NR_033599
17273806	294.81	264.043	-0.159	0.896	Sf3b6	chr12	R2	4817608	NM_025323
17279858	40.422	22.535	-0.843	0.557	Fkbp1b	chr12	R2	4833174	NM_016863
17273812	24.3263	24.6202	0.0173	1.012	BC068281	chr12	R2	4843303	NM_001170858
17279864	8.806	12.0553	0.4531	1.369	Mfsd2b	chr12	R2	4862438	NM_001033488
17279881	376.527	398.901	0.0833	1.059	Ubxn2a	chr12	R2	4879032	NM_145441
17273819	276.908	266.895	-0.0531	0.964	Atad2b	chr12	R2	4917353	NM_001099628
17279891	7.6229	13.2959	0.8026	1.744	Gm23167	chr12	R2	4999266	ENSMUST00000157155
17279893	61.5081	57.8888	-0.0875	0.941	Klhl29	chr12	R2	5077465	NM_001164493
17273850	29.5701	18.8978	-0.6459	0.639	2810032G03Rik	chr12	R2	5375870	ENSMUST00000163627
17273858	5.3919	6.5832	0.288	1.221	Gm23752	chr12	R2	5843712	ENSMUST00000157584
17273860	17.9091	22.1553	0.307	1.237	Gm9548	chr12	R2	5874863	XR_381227
17279910	10.3355	7.7887	-0.4082	0.754	1700101O22Rik	chr12	R2	7372039	NR_045045
17279914	3.1948	2.8937	-0.1428	0.906	Gm24815	chr12	R2	7741553	ENSMUST00000175312
17273864	47.9142	357.455	2.8992	7.46	Apob	chr12	R2	7977648	NM_009693
17273899	525.574	600.644	0.1926	1.143	1110057K04Rik	chr12	R2	8208107	NM_001167768
17279916	19.1806	20.0638	0.065	1.046	Gdf7	chr12	R2	8297918	NM_013527
17273910	140.403	144.34	0.0399	1.028	Hs1bp3	chr12	R2	8313433	NM_021429
17547678	43.1691	14.7935	-1.545	0.343	BC106175	chr12	R2	8479088	BC106175
17279919	342.078	429.154	0.3272	1.255	Rhob	chr12	R2	8497758	NM_007483
17279923	24.1496	18.81	-0.3605	0.779	Slc7a15	chr12	R2	8528483	XM_006515119
17273918	307.602	298.547	-0.0431	0.971	Pum2	chr12	R2	8674134	NM_001160219
17279934	5.1735	6.209	0.2632	1.2	Gm4755	chr12	R2	8764901	XR_381238
17273948	81.8105	71.3646	-0.1971	0.872	Sdc1	chr12	R2	8771323	ENSMUST00000171158
17547680	13.434	17.7482	0.4018	1.321	---	chr12	R2	8792048	---
17279938	18.7606	21.8085	0.2172	1.162	9930038B18Rik	chr12	R2	8873187	XR_105447
17273961	1657.42	1681.77	0.021	1.015	Laptm4a	chr12	R2	8921307	NM_008640
17273973	8.4622	9.8419	0.2179	1.163	Matn3	chr12	R2	8947929	NM_010770
17273984	94.125	87.7131	-0.1018	0.932	Wdr35	chr12	R2	8973892	NM_001159527
17274015	51.2752	43.2834	-0.2444	0.844	Ttc32	chr12	R2	9029997	NM_029321
17279941	8.2101	8.4081	0.0344	1.024	1700022H16Rik	chr12	R2	9565236	NR_045488
17274021	788.942	689.864	-0.1936	0.874	Osr1	chr12	R2	9574442	NM_011859
17279946	6.537	12.4085	0.9246	1.898	Gm23979	chr12	R2	9643690	ENSMUST00000104071
17279948	1.868	2.4837	0.411	1.33	Gm22845	chr12	R2	9865347	ENSMUST00000157712
17274027	7.0818	6.2758	-0.1743	0.886	---	chr12	R2	10152021	---
17274031	26.9899	7.9945	-1.7553	0.296	Nt5c1b	chr12	R2	10369971	NM_027588
17274045	69.5945	61.4487	-0.1796	0.883	Rdh14	chr12	R2	10390780	NM_023697
17547682	148.51	123.792	-0.2626	0.834	Dnajc8	chr12	R2	10723798	NM_172400
17274050	16.2966	18.4979	0.1828	1.135	7420701I03Rik	chr12	R2	11047813	NR_045860
17279950	36.9579	49.7219	0.428	1.345	Kcns3	chr12	R2	11090202	NM_001168564
17279957	9.9949	11.3773	0.1869	1.138	Msgn1	chr12	R2	11208382	NM_019544
17279959	11.6696	12.0066	0.0411	1.029	1700034J04Rik	chr12	R2	11221461	AK006597
17279962	36.6666	23.142	-0.664	0.631	Gen1	chr12	R2	11239741	NM_177331
17274054	503.541	306.562	-0.7159	0.609	Smc6	chr12	R2	11265886	NM_025695
17279980	19.67	20.2161	0.0395	1.028	Vsnl1	chr12	R2	11325245	NM_012038
17274083	6.9254	8.2716	0.2563	1.194	4930511A02Rik	chr12	R2	11438233	NR_045966
17274088	4.6602	3.9517	-0.2379	0.848	Rad51ap2	chr12	R2	11456079	NM_001111118
17279986	3.0202	2.7285	-0.1465	0.903	Gm23781	chr12	R2	11688697	ENSMUST00000157940
17279988	5.6011	6.0898	0.1207	1.087	Gm6867	chr12	R2	11760448	XR_394311
17279991	2.7099	2.839	0.0672	1.048	Tubb2a-ps2	chr12	R2	11882196	NR_003964
17274092	3.9971	4.1527	0.0551	1.039	Gm25610	chr12	R2	12013623	ENSMUST00000104016
17274094	2340.82	2370.96	0.0185	1.013	Rpl15	chr12	R2	12023025	NM_025586
17274097	13.3248	13.436	0.012	1.008	Gm26171	chr12	R2	12106737	ENSMUST00000158422
17274099	501.029	468.267	-0.0976	0.935	Fam49a	chr12	R2	12262139	NM_001146119
17279993	22.4766	30.6976	0.4497	1.366	4921511I17Rik	chr12	R2	12351522	NR_045829
17274114	8.776	11.5891	0.4011	1.321	Gm17337	chr12	R2	12787985	ENSMUST00000171380
17274117	5.3558	11.9453	1.1573	2.23	4930519A11Rik	chr12	R2	12902720	ENSMUST00000181381
17274120	601.855	718.207	0.255	1.193	Rpl36-ps3	chr12	R2	12911986	ENSMUST00000085720
17279998	10.519	13.7296	0.3843	1.305	Mycn	chr12	R2	12936093	ENSMUST00000130990
17280007	6.4354	6.6055	0.0376	1.026	LOC102638974	chr12	R2	13163629	XR_381283
17280009	627.817	536.143	-0.2277	0.854	Ddx1	chr12	R2	13219307	NM_134040
17274123	137.417	147.119	0.0984	1.071	Nbas	chr12	R2	13269127	NM_027706
17280035	229.253	191.331	-0.2609	0.835	Gm6736	chr12	R2	13454659	ENSMUST00000166583
17280039	3.1242	3.1287	0.002	1.001	Gm24142	chr12	R2	13490509	ENSMUST00000101960
17280041	42.7418	34.2759	-0.3185	0.802	Fam84a	chr12	R2	14147598	NM_029007
17274180	5.2284	5.5984	0.0987	1.071	Gm16497	chr12	R2	14261534	NR_045003
17274184	64.9567	41.9313	-0.6315	0.646	Socs2	chr12	R2	14494561	NM_001168655
17274186	291.234	342.442	0.2337	1.176	Gm25414	chr12	R2	14506587	ENSMUST00000101814
17274188	10.0921	7.4797	-0.4322	0.741	Gm26449	chr12	R2	14878495	ENSMUST00000082452
17280046	5.6226	4.4412	-0.3403	0.79	4930448C13Rik	chr12	R2	14996389	NR_045960
17280054	35.9424	60.2804	0.746	1.677	Trib2	chr12	R2	15791727	NM_144551
17274190	10.947	13.0602	0.2546	1.193	Gm5432	chr12	R2	15817003	ENSMUST00000180759
17280062	780.032	877.642	0.1701	1.125	Lpin1	chr12	R2	16535669	NM_001130412
17274195	35.931	68.1089	0.9226	1.896	Ntsr2	chr12	R2	16653470	NM_008747
17280086	12.1171	9.0185	-0.4261	0.744	Greb1	chr12	R2	16670615	NM_001252071
17274202	190.04	146.926	-0.3712	0.773	E2f6	chr12	R2	16810965	NM_033270
17274212	866.246	1231.12	0.5071	1.421	Rock2	chr12	R2	16894978	NM_009072
17274247	606.7	849.504	0.4856	1.4	Gm22303	chr12	R2	16939994	ENSMUST00000082686
17280125	421.896	361.911	-0.2213	0.858	Pqlc3	chr12	R2	16988648	NM_001161111
17280138	23.4859	31.0201	0.4014	1.321	2410004P03Rik	chr12	R2	17004958	NM_001201332
17280144	11.5577	13.6298	0.2379	1.179	Kcnf1	chr12	R2	17172100	NM_201531
17274249	1157.45	1184.42	0.0332	1.023	Pdia6	chr12	R2	17266542	ENSMUST00000162936
17280148	23.9767	26.6888	0.1546	1.113	Atp6v1c2	chr12	R2	17284721	NM_001159632
17274267	77.1739	65.9441	-0.2269	0.854	Nol10	chr12	R2	17348479	NM_001008421
17274292	4.2261	4.8886	0.2101	1.157	Mir3066	chr12	R2	17355392	NR_037226
17274294	158.658	169.54	0.0957	1.069	Odc1	chr12	R2	17544873	NM_013614
17274308	24.8703	36.003	0.5337	1.448	Gm22748	chr12	R2	17546146	ENSMUST00000082493
17280171	11.3908	12.5123	0.1355	1.098	Gm25925	chr12	R2	17644900	ENSMUST00000158314
17274310	119.146	145.818	0.2914	1.224	Hpcal1	chr12	R2	17690814	NM_016677
17274316	82.4827	100.424	0.2839	1.218	Gm9222	chr12	R2	17881891	BC028949
17274323	21.3028	13.2258	-0.6877	0.621	B430203G13Rik	chr12	R2	17924294	ENSMUST00000169657
17274326	27.1274	31.0454	0.1946	1.144	LOC101055823	chr12	R2	17992855	XR_381468
17274335	35.0556	51.0539	0.5424	1.456	---	chr12	R2	18128869	---
17274340	3.5071	2.897	-0.2758	0.826	LOC102642189	chr12	R2	18186151	XR_394309
17274344	46.3614	69.9302	0.593	1.508	---	chr12	R2	18387755	---
17274346	9.4431	10.1861	0.1093	1.079	5730507C01Rik	chr12	R2	18514510	NM_001033157
17547647	4.1951	4.7352	0.1747	1.129	LOC102633207	chr12	R2	18735733	XM_006515294
17274350	94.8074	233.824	1.3024	2.466	Gm3944	chr12	R2	18853872	ENSMUST00000101582
17274352	32.9802	58.4997	0.8268	1.774	---	chr12	R2	19096320	---
17274356	4.9268	6.4305	0.3843	1.305	---	chr12	R2	19287133	---
17274367	11.9058	37.2511	1.6456	3.129	Gm5784	chr12	R2	19387810	XR_381331
17274369	145.246	183.821	0.3398	1.266	Gm5784	chr12	R2	19431440	XR_381331
17274372	98.9747	168.942	0.7714	1.707	Gm6943	chr12	R2	19553753	XR_381330
17274376	26.2556	48.9422	0.8985	1.864	Gm9257	chr12	R2	19606929	ENSMUST00000105167
17274378	99.9046	97.2654	-0.0386	0.974	---	chr12	R2	19704348	---
17274385	59.6978	254.99	2.0947	4.271	---	chr12	R2	20071882	---
17274389	38.9316	43.349	0.1551	1.113	---	chr12	R2	20138894	---
17274394	36.1372	60.7319	0.749	1.681	---	chr12	R2	20196917	---
17274401	62.1456	110.714	0.8331	1.782	Gm10479	chr12	R2	20415938	ENSMUST00000101568
17274405	10.909	19.2794	0.8215	1.767	---	chr12	R2	20458578	---
17274408	3.9469	8.7458	1.1479	2.216	Gm17758	chr12	R2	20664519	XR_381328
17280173	51.2007	16.7473	-1.6122	0.327	1700030C10Rik	chr12	R2	20804389	ENSMUST00000110971
17280179	13.2316	2.8411	-2.2195	0.215	3110053B16Rik	chr12	R2	20874036	XR_381327
17280184	125.489	13.0337	-3.2672	0.104	Zfp125	chr12	R2	20899822	ENSMUST00000079237
17274412	6.106	31.5901	2.3712	5.174	---	chr12	R2	21017505	---
17274415	155.301	166.053	0.0966	1.069	Asap2	chr12	R2	21111748	NM_001004364
17280187	10.0269	12.1718	0.2797	1.214	Itgb1bp1	chr12	R2	21240825	ENSMUST00000172962
17280191	15.5829	18.2014	0.2241	1.168	Gm20535	chr12	R2	21252118	ENSMUST00000173157
17280194	336.24	304.675	-0.1422	0.906	Itgb1bp1	chr12	R2	21269806	NM_008403
17274446	7.4896	13.748	0.8763	1.836	---	chr12	R2	21273304	---
17274448	391.84	381.514	-0.0385	0.974	Cpsf3	chr12	R2	21286297	NM_018813
17274469	18.9189	27.2162	0.5246	1.439	Gm25821	chr12	R2	21287927	ENSMUST00000093657
17274471	152.607	177.633	0.2191	1.164	Iah1	chr12	R2	21316392	NM_026347
17280207	290.94	240.197	-0.2765	0.826	Adam17	chr12	R2	21323509	NM_001277266
17274480	6.4961	10.2089	0.6522	1.572	Gm22766	chr12	R2	21354354	ENSMUST00000158372
17280235	102.814	82.9624	-0.3095	0.807	Ywhaq	chr12	R2	21390071	ENSMUST00000135088
17274484	15.265	17.0836	0.1624	1.119	Gm4419	chr12	R2	21417896	XR_381321
17280247	28.7956	47.8504	0.7327	1.662	Gm10479	chr12	R2	21729738	ENSMUST00000101568
17280252	409.126	462.175	0.1759	1.13	---	chr12	R2	21778473	---
17274492	6.4355	6.3151	-0.0272	0.981	Gm24938	chr12	R2	22040913	ENSMUST00000102225
17280254	21.8765	57.3492	1.3904	2.621	---	chr12	R2	22127170	---
17280259	53.0425	76.1155	0.521	1.435	Gm17391	chr12	R2	22622752	ENSMUST00000171036
17280261	2.4881	5.4722	1.1371	2.199	---	chr12	R2	22953997	---
17547684	57.3817	28.4998	-1.0096	0.497	---	chr12	R2	22990091	---
17547687	48.1073	92.4404	0.9423	1.922	Gm20472	chr12	R2	23093051	ENSMUST00000174403
17280270	22.3517	21.1745	-0.0781	0.947	Gm9292	chr12	R2	23111964	AK132630
17274494	6.4355	6.3151	-0.0272	0.981	Gm24938	chr12	R2	23199780	ENSMUST00000102225
17280275	3.2343	3.1722	-0.028	0.981	Gm10330	chr12	R2	23776486	ENSMUST00000072014
17280285	62.3329	108.744	0.8029	1.745	Gm17391	chr12	R2	23968510	ENSMUST00000171036
17280287	9.7002	12.3108	0.3438	1.269	9030624G23Rik	chr12	R2	24043202	NM_001256489
17280292	18.8803	22.7684	0.2701	1.206	Gm9312	chr12	R2	24251846	ENSMUST00000169148
17280294	94.1922	69.8598	-0.4311	0.742	Gm16372	chr12	R2	24493207	ENSMUST00000073088
17274496	143.957	143.946	-0.0001	1	Taf1b	chr12	R2	24498581	NM_020614
17274513	18.1898	27.0042	0.57	1.485	Grhl1	chr12	R2	24572287	NM_001161406
17274532	162.189	149.285	-0.1196	0.92	Klf11	chr12	R2	24651371	AJ459773
17280296	13.0837	17.6785	0.4342	1.351	Cys1	chr12	R2	24665838	NM_001004455
17274540	35.341	29.2335	-0.2737	0.827	Rrm2	chr12	R2	24708241	NM_009104
17547690	3.3183	4.0754	0.2965	1.228	---	chr12	R2	24713634	---
17274556	19.2892	30.7646	0.6735	1.595	Gm26211	chr12	R2	24779018	ENSMUST00000158578
17274558	21.0606	13.6137	-0.6295	0.646	Mboat2	chr12	R2	24831599	NM_001083341
17274574	429.025	458.073	0.0945	1.068	Kidins220	chr12	R2	24974932	NM_001081378
17280310	293.22	237.588	-0.3035	0.81	Id2	chr12	R2	25093799	NM_010496
17274611	15.3138	13.6867	-0.1621	0.894	Gm17746	chr12	R2	25129174	NR_045844
17547650	3.4229	3.9381	0.2023	1.151	Gm19340	chr12	R2	25282595	XM_003084889
17274615	2.3278	2.7117	0.2202	1.165	Gm22527	chr12	R2	25687801	ENSMUST00000158816
17274617	2.7518	4.1682	0.5991	1.515	4930480M12Rik	chr12	R2	26211267	NR_046278
17280315	216.582	211.767	-0.0324	0.978	Rnf144a	chr12	R2	26306797	NM_001081977
17280327	28.6309	16.6197	-0.7847	0.58	Rsad2	chr12	R2	26442743	ENSMUST00000137792
17274620	114.064	52.77	-1.112	0.463	Cmpk2	chr12	R2	26469204	NM_020557
17280339	7.6833	5.8943	-0.3824	0.767	Gm20187	chr12	R2	27090237	NR_045052
17280343	16.336	16.9617	0.0542	1.038	Gm9866	chr12	R2	27140796	NR_045868
17280350	11.7887	17.0628	0.5334	1.447	Sox11	chr12	R2	27334268	NM_009234
17274628	5.1436	6.0616	0.2369	1.178	Gm4166	chr12	R2	27598199	XR_381387
17274633	2.0146	2.4056	0.2559	1.194	Gm24326	chr12	R2	27631803	ENSMUST00000104156
17280354	6.0002	5.3069	-0.1771	0.884	Gm25923	chr12	R2	28060391	ENSMUST00000158312
17274635	4.5107	4.4092	-0.0328	0.977	Gm25564	chr12	R2	28350263	ENSMUST00000104604
17280356	6.3071	4.98	-0.3408	0.79	Dcdc2c	chr12	R2	28437795	NM_001177964
17280368	25.4979	9.3323	-1.4501	0.366	Allc	chr12	R2	28553755	NM_053156
17280383	15.2058	24.1433	0.667	1.588	Colec11	chr12	R2	28594173	NM_027866
17280392	35.6423	23.2055	-0.6191	0.651	Rps7	chr12	R2	28630847	NM_011300
17274637	60.4499	65.721	0.1206	1.087	Rnaseh1	chr12	R2	28649602	NR_104608
17274649	98.5164	127.354	0.3704	1.293	Adi1	chr12	R2	28675207	NM_134052
17280401	127.33	139.222	0.1288	1.093	Trappc12	chr12	R2	28690628	NM_001161410
17274658	80.4173	65.9043	-0.2871	0.82	Tssc1	chr12	R2	28751828	NM_201357
17280420	3.2058	3.3547	0.0655	1.046	Gm23342	chr12	R2	29035180	ENSMUST00000158958
17280422	11.5421	12.909	0.1615	1.118	LOC102642335	chr12	R3	29526959	XR_394379
17274670	10.7265	11.5279	0.104	1.075	Myt1l	chr12	R3	29528384	XM_006515002
17280426	12.5017	11.8053	-0.0827	0.944	C630031E19Rik	chr12	R3	29675630	NR_046080
17274703	471.966	464.062	-0.0244	0.983	Pxdn	chr12	R3	29938036	NM_181395
17280431	20.1336	25.7787	0.3566	1.28	Tpo	chr12	R3	30054294	NM_009417
17274731	10.5894	12.9017	0.2849	1.218	Gm15691	chr12	R3	30059657	ENSMUST00000138626
17280452	14.0353	15.5965	0.1522	1.111	Sntg2	chr12	R3	30174483	ENSMUST00000133324
17280475	11.1382	12.707	0.1901	1.141	2310016D03Rik	chr12	R3	30410559	NR_045491
17280479	96.7755	138.442	0.5166	1.431	Gm25865	chr12	R3	30457968	ENSMUST00000158247
17280481	2.8423	2.6146	-0.1205	0.92	Gm25243	chr12	R3	30557914	ENSMUST00000174912
17274735	216.941	164.547	-0.3988	0.758	Tmem18	chr12	R3	30584443	NM_172049
17274744	31.6109	33.1577	0.0689	1.049	Fam150b	chr12	R3	30884322	NM_001159743
17280483	257.4	230.445	-0.1596	0.895	Acp1	chr12	R3	30893326	NM_001110239
17274751	15.3136	8.6473	-0.8245	0.565	Sh3yl1	chr12	R3	30911668	NM_001289480
17274764	3.5664	7.6708	1.1049	2.151	Gm25408	chr12	R3	31057075	ENSMUST00000104104
17274766	68.6109	44.6853	-0.6186	0.651	Fam110c	chr12	R3	31073968	NM_027828
17274770	10.5674	9.5452	-0.1468	0.903	6030469F06Rik	chr12	R3	31171201	NR_102715
17547652	10.8922	8.8571	-0.2984	0.813	LOC102635514	chr12	R3	31240770	XM_006515307
17280493	80.6403	89.7838	0.155	1.113	Gm24613	chr12	R3	31258933	ENSMUST00000083266
17274775	570.206	652.573	0.1947	1.144	Lamb1	chr12	R3	31265234	NM_008482
17280495	5.7865	6.1227	0.0815	1.058	---	chr12	R3	31311687	---
17280498	1164.44	979.524	-0.2495	0.841	Dld	chr12	R3	31331562	NM_007861
17274813	24.2476	8.7602	-1.4688	0.361	Slc26a3	chr12	R3	31390871	NM_021353
17280515	241.033	260.624	0.1127	1.081	Cbll1	chr12	R3	31484829	NM_001253847
17280528	3.4608	2.7807	-0.3157	0.803	---	chr12	R3	31504617	---
17280530	6.2696	8.4182	0.4252	1.343	Slc26a4	chr12	R3	31519819	NM_011867
17280552	288.401	238.773	-0.2724	0.828	Bcap29	chr12	R3	31595354	NM_007530
17280561	32.9945	35.3855	0.1009	1.072	Dus4l	chr12	R3	31640055	NM_028002
17274841	399.489	415.747	0.0575	1.041	Cog5	chr12	R3	31654869	NM_001163126
17280571	12.3086	12.734	0.049	1.035	Gpr22	chr12	R3	31706867	NM_175191
17274866	14.3149	14.665	0.0349	1.024	Gm25913	chr12	R3	31858458	ENSMUST00000157617
17280577	579.834	583.401	0.0088	1.006	Hbp1	chr12	R3	31926455	NM_177993
17280590	1785.49	2014.99	0.1745	1.129	Prkar2b	chr12	R3	31958476	XM_006515014
17280606	4.2384	5.5441	0.3874	1.308	5430401H09Rik	chr12	R3	32096613	XR_105468
17280609	69.1928	88.1401	0.3492	1.274	Pik3cg	chr12	R3	32173397	NM_001146200
17280624	5.1691	4.8321	-0.0973	0.935	Gm23875	chr12	R3	32354885	ENSMUST00000083711
17547692	3.8748	5.2937	0.4501	1.366	---	chr12	R3	32376460	---
17274868	100.2	114.968	0.1984	1.147	Ccdc71l	chr12	R3	32378704	NM_001162903
17274875	314.955	270.623	-0.2189	0.859	Nampt	chr12	R3	32820335	NM_021524
17274889	38.0961	73.434	0.9468	1.928	Gdap10	chr12	R3	32821872	ENSMUST00000180613
17280626	12.165	18.8453	0.6315	1.549	4933406C10Rik	chr12	R3	32919384	ENSMUST00000180391
17274893	342.734	300.444	-0.19	0.877	Sypl	chr12	R3	32953891	NM_013635
17280638	3.9304	4.6085	0.2296	1.173	Gm24922	chr12	R3	32999909	ENSMUST00000158511
17280640	27.0242	15.0601	-0.8435	0.557	Cdhr3	chr12	R3	33033796	NM_001024478
17274905	7.7949	9.0572	0.2165	1.162	Gm22904	chr12	R3	33062443	ENSMUST00000175190
17280661	25.4638	32.5445	0.354	1.278	F730043M19Rik	chr12	R3	33111711	NR_015602
17274907	4.1283	3.9333	-0.0698	0.953	Gm16267	chr12	R3	33111962	ENSMUST00000140569
17274911	124.914	137.937	0.1431	1.104	Atxn7l1	chr12	R3	33147686	NM_028139
17280677	4.7605	5.1124	0.1029	1.074	Gm11052	chr12	R3	33193994	ENSMUST00000155877
17274919	110.426	129.902	0.2343	1.176	Atxn7l1	chr12	R3	33302515	XM_006515123
17280682	26.8455	29.0008	0.1114	1.08	4930556N08Rik	chr12	R3	33358243	ENSMUST00000138617
17274940	134.882	173.931	0.3668	1.29	Atxn7l1	chr12	R3	33364385	XM_006515123
17274942	6.1961	3.5821	-0.7905	0.578	Efcab10	chr12	R3	33394854	NM_029152
17274949	189.474	166.153	-0.1895	0.877	Twistnb	chr12	R3	33429624	NM_172253
17280687	4.595	5.022	0.1282	1.093	Gm23529	chr12	R3	33452712	ENSMUST00000104562
17274955	7.0027	7.6255	0.1229	1.089	Ferd3l	chr12	R3	33928425	NM_033522
17274959	92.1477	94.5801	0.0376	1.026	Twist1	chr12	R3	33957671	NM_011658
17280689	80.9765	71.7455	-0.1746	0.886	Hdac9	chr12	R3	34047586	NM_001271386
17280721	9.4003	11.6676	0.3117	1.241	4921508M14Rik	chr12	R3	34873730	ENSMUST00000061679
17274963	3.2038	4.1806	0.3839	1.305	Gm24429	chr12	R3	34895024	ENSMUST00000104076
17274965	13.1733	12.5909	-0.0652	0.956	Prps1l1	chr12	R3	34984761	NM_029294
17280725	3.5312	4.0921	0.2127	1.159	Gm24359	chr12	R3	35000337	ENSMUST00000158418
17274969	412.713	364.262	-0.1802	0.883	Snx13	chr12	R3	35047189	NM_001014973
17547654	25.3137	16.8815	-0.5845	0.667	Gm10933	chr12	R3	35055101	AK148176
17280727	12.241	31.1515	1.3476	2.545	Mir680-3	chr12	R3	35194811	NR_030449
17280729	90.2344	96.6446	0.099	1.071	Ahr	chr12	R3	35497974	NM_013464
17275001	1231.56	1613.56	0.3898	1.31	---	chr12	R3	35534971	---
17280742	6.7433	9.4284	0.4836	1.398	9130015A21Rik	chr12	R3	35672290	NR_045050
17275003	4.1385	3.7946	-0.1252	0.917	Agr3	chr12	R3	35925620	NM_207531
17275015	3.3264	3.5551	0.096	1.069	Agr2	chr12	R3	35992907	NM_011783
17280749	183.956	276.583	0.5883	1.504	Tspan13	chr12	R3	36014555	ENSMUST00000128644
17547656	10.3104	12.4817	0.2757	1.211	LOC102643173	chr12	R3	36014556	XR_394431
17275025	4.6811	5.5464	0.2447	1.185	Gm5434	chr12	R3	36090379	NR_003649
17280760	141.529	174.258	0.3001	1.231	Bzw2	chr12	R3	36091835	NM_025840
17275029	247.236	248.279	0.0061	1.004	Ankmy2	chr12	R3	36157124	NM_146033
17280774	5.455	4.4617	-0.29	0.818	Lrrc72	chr12	R3	36208345	NM_001177877
17275042	16.7168	15.0652	-0.1501	0.901	Sostdc1	chr12	R3	36314169	NM_025312
17280788	2.8806	3.8278	0.4101	1.329	Gm25438	chr12	R3	36373774	ENSMUST00000158281
17547694	767.416	665.239	-0.2061	0.867	2900097C17Rik	chr12	R3	36376058	NR_024329
17280790	9.7575	9.7478	-0.0014	0.999	D630036H23Rik	chr12	R3	36381242	ENSMUST00000171007
17275047	28.0181	25.3045	-0.147	0.903	Ispd	chr12	R3	36381519	NM_001289502
17275060	4281.85	4012.98	-0.0936	0.937	Mir5099	chr12	R3	36816205	NR_039558
17275062	204.167	311.634	0.6101	1.526	Meox2	chr12	R3	37108540	NM_008584
17275069	289.013	423.846	0.5524	1.467	Agmo	chr12	R3	37241639	NM_178767
17275090	5.6628	10.6429	0.9103	1.879	Dgkb	chr12	R3	37880174	NM_178681
17280794	3.6745	3.4919	-0.0735	0.95	4930428E07Rik	chr12	R3	38552809	NR_045943
17275123	16.6538	17.6444	0.0834	1.059	---	chr12	R3	38779380	---
17280804	2.1903	2.6948	0.299	1.23	---	chr12	R3	39271465	---
17275151	155.473	230.945	0.5709	1.485	Gm24069	chr12	R3	39461530	ENSMUST00000104512
17275153	2.6707	2.5061	-0.0918	0.938	Gm24434	chr12	R3	39621415	ENSMUST00000104081
17280806	18.5654	16.1295	-0.2029	0.869	Arl4a	chr12	R3	40009609	ENSMUST00000138572
17280810	542.268	526.926	-0.0414	0.972	Arl4a	chr12	R3	40033291	NM_001039515
17275155	16.4493	10.1513	-0.6964	0.617	4930555J06Rik	chr12	R3	40038099	ENSMUST00000135883
17280817	13.4255	12.4535	-0.1084	0.928	Scin	chr12	R3	40059769	NM_001146196
17280836	13.0461	14.5067	0.1531	1.112	Lsmem1	chr12	R3	40176386	NM_001033437
17275158	9.7306	11.9587	0.2975	1.229	Gm17056	chr12	R3	40198656	ENSMUST00000164804
17280842	594.619	398.615	-0.577	0.67	Ifrd1	chr12	R3	40201567	NM_013562
17280864	27.0055	18.7883	-0.5234	0.696	Gm17024	chr12	R3	40209487	ENSMUST00000165676
17280867	64.5635	72.6409	0.1701	1.125	Mir1938	chr12	R3	40222712	NR_035459
17275161	21.411	18.7656	-0.1903	0.876	Gm7008	chr12	R3	40222758	NR_045157
17280869	164.447	157.664	-0.0608	0.959	Zfp277	chr12	R3	40315046	NM_178845
17275168	166.825	172.128	0.0451	1.032	Dock4	chr12	R3	40446053	NM_172803
17275223	56.1783	70.2683	0.3229	1.251	Immp2l	chr12	R3	41024090	NM_053122
17547658	25.3148	33.3524	0.3978	1.318	---	chr12	R3	41112507	---
17280886	4.5233	2.8493	-0.6668	0.63	Gm25497	chr12	R3	41348441	ENSMUST00000104425
17280888	12.4535	11.8325	-0.0738	0.95	Lrrn3	chr12	R3	41451668	NM_001271708
17275232	3.2236	5.962	0.8871	1.849	Gm26326	chr12	R3	43743037	ENSMUST00000083070
17280893	594.772	369.268	-0.6877	0.621	Dnajb9	chr12	R3	44205897	NM_013760
17275234	5.7318	6.4268	0.1651	1.121	Gm2027	chr12	R3	44221356	NR_045113
17275237	354.224	334.612	-0.0822	0.945	Pnpla8	chr12	R3	44221370	NM_026164
17275255	45.6826	24.1553	-0.9193	0.529	Nrcam	chr12	R3	44328885	NM_001146031
17280897	60.0117	198.486	1.7257	3.307	Stxbp6	chr12	R3	44852486	NM_144552
17280908	8.7659	15.9775	0.8661	1.823	Gm15902	chr12	R3	44959647	ENSMUST00000146949
17275294	3.2678	2.9752	-0.1353	0.91	Gm24731	chr12	R3	45109007	ENSMUST00000158227
17275296	5.1275	5.4883	0.0981	1.07	Gm22076	chr12	R3	45359699	ENSMUST00000158601
17275298	4.5099	6.1331	0.4435	1.36	Gm9921	chr12	R3	45437181	ENSMUST00000173293
17275301	5.7871	5.8112	0.006	1.004	Gm24948	chr12	R3	45984343	ENSMUST00000082866
17280913	109.689	209.24	0.9317	1.908	Nova1	chr12	R3	46694517	NM_021361
aA/J-12SM/A/J Signal Ratio was calculated by the signal level in A/J-12SM relative to that in A/J mice.
bReagion means "R2 region or R3 region in chromosome12".
