# Supplementary material for: Genetic dissection of the fatty liver QTL Fl1sa by using congenic mice and identification of candidate genes in the liver and epididymal fat
Source: BMC Genet. 2016 Nov 17;17:145. doi: 10.1186/s12863-016-0453-7 (PMC5114839; doi:10.1186/s12863-016-0453-7)
Supplement: Additional file 4: — Allelle variants on chromosome 12 (Centromere-46.75 Mb) in A/J strain versus C57BL/6 strain. (XLSX 15 kb) [file 12863_2016_453_MOESM4_ESM.xlsx]

## Sheet: Sheet1
Additional file 4
Allelle variants on chromosome 12 (Centromere-46.75 Mb) in A/J strain versus C57BL/6 strain.
Chr	Start	Homo/Homo	SNP	Ref a	Allele1	Allele2	Ref Coverage	Mut Coverage	Total Coverage	Deciebel Score	Effect	Position	ENSEMBL Transcirpt	Gene Symbol	Strain
chr12	5419186	Homozygous	SNP	G	A	A	0	9	9	360	non_synonymous	M2I	ENSMUST00000163627	2810032G03Rik	A
chr12	7989954	Homozygous	SNP	C	T	T	0	20	20	788	non_synonymous	P168L	ENSMUST00000037811	Apob	A
chr12	11228750	Homozygous	SNP	C	T	T	0	18	18	683	non_synonymous	G86S	ENSMUST00000055358	1700034J04Rik	A
chr12	11248725	Homozygous	SNP	C	T	T	0	10	10	399	non_synonymous	G623D	ENSMUST00000052581	Gen1	A
chr12	11248803	Homozygous	SNP	T	C	C	0	9	9	344	non_synonymous	H597R	ENSMUST00000052581	Gen1	A
chr12	11250107	Homozygous	SNP	T	C	C	0	21	21	840	non_synonymous	K367E	ENSMUST00000052581	Gen1	A
chr12	11464581	Homozygous	SNP	A	G	G	0	13	13	507	non_synonymous	D566G	ENSMUST00000124065	Rad51ap2	A
chr12	12371559	Homozygous	SNP	A	G	G	0	12	12	472	non_synonymous	T248K	ENSMUST00000069005	Fam49a	A
chr12	13313765	Homozygous	SNP	T	A	A	0	10	10	400	non_synonymous	L313Q	ENSMUST00000042953	Nbas	A
chr12	16583827	Homozygous	SNP	T	A	A	10	63	73	1000	non_synonymous	T175S	ENSMUST00000048538	Lpin1	A
chr12	16703613	Homozygous	SNP	G	A	A	0	8	8	306	non_synonymous	A1154V	ENSMUST00000048064	Greb1	A
chr12	17280799	Homozygous	SNP	G	T	T	0	12	12	480	non_synonymous	K75T	ENSMUST00000057288	Pdia6	A
chr12	17285333	Homozygous	SNP	G	A	A	0	19	19	755	non_synonymous	S161N	ENSMUST00000057288	Pdia6	A
chr12	17285345	Homozygous	SNP	A	G	G	0	20	20	796	non_synonymous	K165R	ENSMUST00000057288	Pdia6	A
chr12	21263911	Homozygous	SNP	A	G	G	1	18	19	706	non_synonymous	T808K	ENSMUST00000050990	Asap2	A
chr12	21323264	Homozygous	SNP	T	G	G	0	17	17	662	non_synonymous	S37A	ENSMUST00000076813	Iah1	A
chr12	21323848	Homozygous	SNP	G	A	A	0	17	17	673	non_synonymous	G75E	ENSMUST00000076813	Iah1	A
chr12	21331297	Homozygous	SNP	G	A	A	0	28	28	1000	non_synonymous	A775V	ENSMUST00000064536	Adam17	A
chr12	21357409	Homozygous	SNP	C	T	T	0	16	16	635	non_synonymous	V149I	ENSMUST00000064536	Adam17	A
chr12	21379212	Homozygous	SNP	A	C	C	1	18	19	679	non_synonymous	S28A	ENSMUST00000064536	Adam17	A
chr12	25199783	Homozygous	SNP	A	C	C	0	22	22	880	non_synonymous	K178T	ENSMUST00000075954	Taf1b	A
chr12	25701843	Homozygous	SNP	G	A	A	0	9	9	360	non_synonymous	K979T	ENSMUST00000066652	Kidins220	A
chr12	25736014	Homozygous	SNP	A	G	G	0	13	13	510	non_synonymous	I1237V	ENSMUST00000066652	Kidins220	A
chr12	27138906	Homozygous	SNP	C	T	T	0	29	29	1000	non_synonymous	R163Q	ENSMUST00000020970	Rsad2	A
chr12	27141076	Homozygous	SNP	G	C	C	1	24	25	904	non_synonymous	P70R	ENSMUST00000020970	Rsad2	A
chr12	27826806	Homozygous	SNP	G	T	T	0	12	12	480	non_synonymous	S149Y	ENSMUST00000063754	Gm9866	A
chr12	27826926	Homozygous	SNP	A	C	C	1	16	17	597	non_synonymous	L109R	ENSMUST00000063754	Gm9866	A
chr12	29244830	Homozygous	SNP	T	T	C	11	15	26	428	non_synonymous	D211G	ENSMUST00000020965	Allc	A
chr12	30667594	Homozygous	SNP	G	A	A	0	31	31	1000	non_synonymous	V147I	ENSMUST00000021008	Pxdn	A
chr12	31869955	Homozygous	SNP	A	C	C	0	14	14	559	non_synonymous	L156F	ENSMUST00000101508	6030469F06Rik	A
chr12	31963378	Homozygous	SNP	G	A	A	0	23	23	885	non_synonymous	A207T	ENSMUST00000002979	Lamb1	A
chr12	31983684	Homozygous	SNP	A	G	G	0	19	19	757	non_synonymous	I617V	ENSMUST00000002979	Lamb1	A
chr12	31990756	Homozygous	SNP	G	C	C	0	25	25	991	non_synonymous	E1041D	ENSMUST00000002979	Lamb1	A
chr12	31990789	Homozygous	SNP	A	G	G	0	21	21	810	non_synonymous	T1052K	ENSMUST00000002979	Lamb1	A
chr12	32173043	Homozygous	SNP	C	T	T	1	31	32	1000	non_synonymous	A189T	ENSMUST00000064240	Cbll1	A
chr12	32325581	Homozygous	SNP	G	A	A	0	9	9	349	non_synonymous	K312M	ENSMUST00000020977	Dus4l	A
chr12	32890068	Homozygous	SNP	A	G	G	0	12	12	480	non_synonymous	S262P	ENSMUST00000020890	Pik3cg	A
chr12	33652439	Homozygous	SNP	G	A	A	0	18	18	718	non_synonymous	S79N	ENSMUST00000020885	Sypl	A
chr12	33729881	Homozygous	SNP	T	C	C	0	11	11	416	non_synonymous	T685A	ENSMUST00000095774	Cdhr3	A
chr12	33738410	Homozygous	SNP	T	C	C	0	16	16	634	non_synonymous	T358A	ENSMUST00000095774	Cdhr3	A
chr12	35558817	Homozygous	SNP	A	C	C	0	13	13	498	non_synonymous	F133V	ENSMUST00000061679	4921508M14Rik	A
chr12	36922818	Homozygous	SNP	A	G	G	0	13	13	520	non_synonymous	N385D	ENSMUST00000041640	Ankmy2	A
chr12	37199693	Homozygous	SNP	G	A	A	0	13	13	520	non_synonymous	S228N	ENSMUST00000062041	Ispd	A
a Reference: C57BL/6
