# Supplementary material for: Genetic dissection of the fatty liver QTL Fl1sa by using congenic mice and identification of candidate genes in the liver and epididymal fat
Source: BMC Genet. 2016 Nov 17;17:145. doi: 10.1186/s12863-016-0453-7 (PMC5114839; doi:10.1186/s12863-016-0453-7)
Supplement: Additional file 5: — Allelle variants on chromosome 12 (Centromere-46.75 Mb) in SM/J strain versus C57BL/6 strain. (XLSX 13 kb) [file 12863_2016_453_MOESM5_ESM.xlsx]

## Sheet: Sheet1
Additional file 5
Allelle variants on chromosome 12 (Centromere-46.75 Mb) in SM/J strain versus C57BL/6 strain.
Chr	Start	Homo/Homo	SNP	Ref a	Allele1	Allele2	Ref Coverage	Mut Coverage	Total Coverage	Deciebel Score	Effect	Position	ENSEMBL Transcirpt	Gene Symbol	Strain
chr12	3501831	Homozygous	SNP	C	T	T	2	17	19	599.994	non_synonymous	S1239F	ENSMUST00000111215	Asxl2	SM
chr12	3632937	Homozygous	SNP	T	C	C	0	27	27	1000	non_synonymous	C192R	ENSMUST00000168433	Dtnb	SM
chr12	4216641	Homozygous	SNP	A	C	C	0	13	13	504.981	non_synonymous	F35V	ENSMUST00000020981	Cenpo	SM
chr12	4754942	Homozygous	SNP	C	T	T	3	35	38	1000	non_synonymous	A194T	ENSMUST00000053458	A830093I24Rik	SM
chr12	4858233	Homozygous	SNP	G	A	A	0	11	11	434.994	non_synonymous	E428K	ENSMUST00000053034	BC068281	SM
chr12	4858408	Homozygous	SNP	C	A	A	0	10	10	386.987	non_synonymous	A486D	ENSMUST00000053034	BC068281	SM
chr12	4858714	Homozygous	SNP	C	T	T	0	32	32	1000	non_synonymous	S588L	ENSMUST00000053034	BC068281	SM
chr12	4981062	Homozygous	SNP	C	T	T	0	13	13	502.988	non_synonymous	T702I	ENSMUST00000045664	Atad2b	SM
chr12	5421905	Homozygous	SNP	A	G	G	0	29	29	1000	non_synonymous	K66R	ENSMUST00000037953	2810032G03Rik	SM
chr12	8348673	Homozygous	SNP	G	A	A	0	9	9	359.996	non_synonymous	G323E	ENSMUST00000020927	Hs1bp3	SM
chr12	16551509	Homozygous	SNP	C	G	G	1	17	18	589.99	non_synonymous	K746T	ENSMUST00000048538	Lpin1	SM
chr12	16575312	Homozygous	SNP	G	A	A	1	44	45	1000	non_synonymous	R246W	ENSMUST00000048538	Lpin1	SM
chr12	16666735	Homozygous	SNP	G	A	A	3	13	16	436.367	non_synonymous	G404R	ENSMUST00000020910	Ntsr2	SM
chr12	16730190	Homozygous	SNP	G	T	T	1	25	26	920.529	non_synonymous	P230T	ENSMUST00000048064	Greb1	SM
chr12	17435980	Homozygous	SNP	T	G	G	0	13	13	462.759	non_synonymous	N668K	ENSMUST00000046011	Nol10	SM
chr12	21338492	Homozygous	SNP	C	T	T	1	24	25	904.987	non_synonymous	K529T	ENSMUST00000064536	Adam17	SM
chr12	21359768	Homozygous	SNP	T	C	C	0	9	9	302.883	non_synonymous	N113D	ENSMUST00000064536	Adam17	SM
chr12	24729671	Homozygous	SNP	C	T	T	0	12	12	479.995	non_synonymous	W121X	ENSMUST00000101538	9030624G23Rik	SM
chr12	25674647	Homozygous	SNP	G	A	A	3	18	21	599.994	non_synonymous	K117T	ENSMUST00000066652	Kidins220	SM
chr12	27826833	Homozygous	SNP	C	G	G	0	17	17	679.993	non_synonymous	G140A	ENSMUST00000063754	Gm9866	SM
chr12	27826951	Homozygous	MNP	CA	TG	TG	3	18	21	496.692	non_synonymous	A101T	ENSMUST00000063754	Gm9866	SM
chr12	29513708	Homozygous	SNP	C	T	T	0	8	8	315.996	non_synonymous	S132L	ENSMUST00000035657	Tssc1	SM
chr12	30687351	Homozygous	SNP	G	A	A	1	33	34	1000	non_synonymous	K887T	ENSMUST00000122328	Pxdn	SM
chr12	35075141	Homozygous	SNP	T	C	C	0	9	9	350.993	non_synonymous	Y368C	ENSMUST00000110819	Hdac9	SM
aReference: C57BL/6
